# Supplementary material for: Preventive Aerobic Training Protects Against Doxorubicin-Induced Cardiotoxicity by Preserving Redox Status and Attenuating Cardiac Stress-Related Signaling
Source: Cells. 2026 Feb 26;15(5):408. doi: 10.3390/cells15050408 (PMC12985090; doi:10.3390/cells15050408)
Supplement: Supplementary file 1 [file cells-15-00408-s001.zip]

Archive with 1 entries (1 files):
- cells-4130373-supplementary.pdf
